# Supplementary material for: Bartter Syndrome: A Systematic Review of Case Reports and Case Series
Source: Medicina (Kaunas). 2023 Sep 11;59(9):1638. doi: 10.3390/medicina59091638 (PMC10537044; doi:10.3390/medicina59091638)
Supplement: Supplementary file 1 [file medicina-59-01638-s001.zip]

Archive with 1 entries (1 files):
- medicina-2573589-supplementary.pdf
